# Supplementary material for: The potential role of collagen type VII in breast cancer proliferation
Source: Cancer Cell Int. 2024 Jul 20;24:254. doi: 10.1186/s12935-024-03449-4 (PMC11264984; doi:10.1186/s12935-024-03449-4)
Supplement: Supplementary file 5 — Supplementary material 5 [file 12935_2024_3449_MOESM5_ESM.xlsx]

## Sheet: Hoja1
Reagent
Antibodies
Target	Source	Identifier
Mouse anti Collagen-VII (LH7.2) (IF 1:100, WB 1:500)	Sigma.	Cat# MAB1345-I
Mouse anti Collagen-VII (LH7.2) (IF 1:100, WB 1:500)	Thermo Fisher Scientific.	Cat# MA5-13432
Mouse anti α-Smooth Muscle Actin (IF 1:100)	Santa Cruz Biotechnologies.	Cat# sc-53142
Rabbit anti Ki67 (IF 1:150)	Abcam.	Cat# ab16667
Mouse anti CyclinD1 (WB 1:1000)	Abbiotec.	Cat# 25174
Mouse anti β-Actin-HRP (WB 1:10000)	Santa Cruz Biotechnologies.	Cat# sc-528515
Anti NID-1 (IF 1:200)	R&D system.	Cat# AF2570-SP
Anti mouse IgG HRP (WB 110000)	Cell Signalling Technologies.	Cat#7076
Anti mouse Alexa 488 (IF 1:500)	Thermo Fisher Scientific.	Cat# A21121
Anti rabbit Alexa 555 (IF 1:500)	Thermo Fisher Scientific.	Cat# A21247
Primers
Target (Human)	5´-> 3´Sequence
Ki67 Forward	ATCATTGACCGCTCCTTTAGGT
Ki67 Reverse	GCTCGCCTTGATGGTTCCT
P21 Forward	TGTCCGTCAGAACCCATGC
P21 Reverse	AAAGTCGAAGTTCCATCGCTC
NANOG Forward	TTTGTGGGCCTGAAGAAAACT
NANOG Reverse	AGGGCTGTCCTGAATAAGCAG
OCT3/4 Forward	CTTGAATCCCGAATGGAAAGGG
OCT3/4 Reverse	GTGTATATCCCAGGGTGATCCTC
LAMA1 Forward	GTGATGGCAACAGCGCAAA
LAMA1 Reverse	GACCCAGTGATATTCTCTCCCA
LAMA3 Forward	CACCGGGATATTTCGGGAATC
LAMA3 Reverse	AGCTGTCGCAATCATCACATT
LAMA5 Forward	CCCACCGAGGACCTTTACTG
LAMA5 Reverse	GGTGTGCCTTGTTGCTGTT
FN1 Forward	AGGAAGCCGAGGTTTTAACTG
FN1 Reverse	AGGACGCTCATAAGTGTCACC
TNC Forward	AGGGCAAGTGCGTAAATGGAG
TNC Reverse	TGGGCAGATTTCACGGCTG
NID1 Forward	CGGGGATGACTTCGTCTCTC
NID1 Revese	GTGGTGACGTAGACTGCGT
HSPG2 Forward	TGTGTCGAGATGGAATCAAAGGA
HSPG2 Reverse	GTCGGACTCTGCTATGCCATGT
LOX Forward	CGGCGGAGGAAAACTGTCT
LOX Reverse	TCGGCTGGGTAAGAAATCTGA
COL1A1 Forward	GTGCGATGACGTGATCTGTGA
COL1A1 Reverse	CGGTGGTTTCTTGGTCGGT
COL3A1 Forward	GGAGCTGGCTACTTCTCGC
COL3A1 Reverse	GGGAACATCCTCCTTCAACAG
COL4A1 Forward	GGGATGCTGTTGAAAGGTGAA
COL4A1 Reverse	GGTGGTCCGGTAAATCCTGG
COL5A1 Forward	GCCCGGATGTCGCTTACAG
COL5A1 Reverse	AAATGCAGACGCAGGGTACAG
COL6A1 Forward	ACACCGACTGCGCTATCAAG
COL6A1 Reverse	CGGTCACCACAATCAGGTACTT
COL7A1 Forward	TTACGCCGCTGACATTGTGTT
COL7A1 Reverse	ACCAGCCCTTCGAGAAAGC
COL17A1 Forward	ACCAGCAATGGCTATGCTAAAA
COL17A1 Reverse	GCCTCGTGTGCTTCCAGTT
PDGFRA Forward	TGGCAGTACCCCATGTCTGAA
PDGFRA Reverse	CCAAGACCGTCACAAAAAGGC
ACTA2 Forward	AAAAGACAGCTACGTGGGTGA
ACTA2 Reverse	GCCATGTTCTATCGGGTACTTC
CTGF Forward	CCAATGACAACGCCTCCTG
CTGF Reverse	TGGTGCAGCCAGAAAGCTC
INTA6 Forward	CAGTGGAGCCGTGGTTTTG
INTA6 Reverse	CCACCGCCACATCATAGCC
INTB4 Forward	CTCCACCGAGTCAGCCTTC
INTB4 Revese	CGGGTAGTCCTGTGTCCTGTA
RPL13A Forward	AAGTACCAGGCAGTGACAG
RPL13A Reverse	CCTGTTTCCGTAGCCTCATG
ACTIN Forward	CATGTACGTTGCTATCCAGGC
ACTIN Reverse	CTCCTTAATGTCACGCACGAT
