# Supplementary material for: The potential role of collagen type VII in breast cancer proliferation
Source: Cancer Cell Int. 2024 Jul 20;24:254. doi: 10.1186/s12935-024-03449-4 (PMC11264984; doi:10.1186/s12935-024-03449-4)
Supplement: Supplementary file 6 — Supplementary material 6 [file 12935_2024_3449_MOESM6_ESM.xlsx]

## Sheet: Hoja1
	Normoxia	Hypoxia	Restored Normoxia
LAMA1	100	1889.77 ± 593.54*	1046 ± 280.3*
LAMA3		516.36 ± 51.59***	235.77 ± 70.48#
LAMA5		82.83 ± 5.5	42.58 ± 8.79*#
FN1		65.98 ± 22.75	195.62 ± 66.15
NID1		310.69 ± 75.8	282.48 ± 130.41
TNC		3059.71 ± 1533.57	1741.73 ± 575.38*
HSPG2		394.86 ± 130.07	75.7 ± 32.27
LOX		1004.56 ± 56.64***	453.94 ± 133.95*#
COL1A1		164.12 ± 39.8	128.46 ± 40.7
COL3A1		52.94 ± 15.5*	203.75 ± 68.6
COL4A1		1320.91 ± 414.54*	688.55 ± 98.77*
COL5A1		55.27 ± 5.9*	42.38 ± 4.06*#
COL6A1		46.87 ± 9.74*	43.89 ± 5.7*
COL7A1		1659.24 ± 74.1***	189.9 ± 159.26***##
INTA6		255.96 ± 17.18***	241.53 ± 27.24**
INTB4		109.23 ± 9.38	88.2 ± 21.01
