# Supplementary material for: The potential role of collagen type VII in breast cancer proliferation
Source: Cancer Cell Int. 2024 Jul 20;24:254. doi: 10.1186/s12935-024-03449-4 (PMC11264984; doi:10.1186/s12935-024-03449-4)
Supplement: Supplementary file 7 — Supplementary material 7 [file 12935_2024_3449_MOESM7_ESM.xlsx]

## Sheet: Hoja1
	Normoxia	Hypoxia	Restored Normoxia
PDGFRA	100	607.97 ± 78.22***	204.53 ± 48.47##
ACTA2		85.98 ± 11.7	35.17 ± 10.1***#
CTGF		52.84 ± 9.2**	35.25 ± 8.5***
NANOG		1897.76 ± 471.98**	282.48 ± 83.2#
P21		641.40 ± 55.7*	344.79 ± 26.09*#
LAMA1		293.09 ± 42.09*	169.57 ± 60.1
LAMA3		1008.24 ± 180.62**	1789.83 ± 553.78*
LAMA5		269.95 ± 25.6***	77.19 ± 6.9*###
FN1		133.92 ± 5.4***	112.38 ± 22.9
NID1		76.75 ± 18.38	58.63 ± 9.3**
TNC		18.73 ± 3.9***	44.65 ± 8.7***
COL1A1		67.46 ± 12.1	201.96 ± 29.8*##
COL3A1		62.32 ± 7.15*	234.39 ± 44.89*#
COL4A1		54.48 ± 5.59***	36.23 ± 7.38***
COL5A1		119.84 ± 10.68	71.02 ± 6.92*##
COL6A1		265.01 ± 24.87***	107.4 ± 9.06###
COL7A1		612.45 ± 67.68***	53.35 ± 6.36***###
INTA6		498.55 ± 58.98***	297.17 ± 57.54***
INTB4		713.11 ± 68.74***	365.89 ± 51.7***###
